# Supplementary material for: Tumor-Infiltrating Lymphocytes as Biomarkers of Treatment Response and Long-Term Survival in Patients with Rectal Cancer: A Systematic Review and Meta-Analysis
Source: Cancers (Basel). 2022 Jan 27;14(3):636. doi: 10.3390/cancers14030636 (PMC8833320; doi:10.3390/cancers14030636)
Supplement: Supplementary file 1 [file cancers-14-00636-s001.zip]

Archive with 1 entries (1 files):
- cancers-1567522-supplementary.pdf
